# Supplementary material for: Impervious surface and local abiotic conditions influence arthropod communities within urban greenspaces
Source: PeerJ. 2022 Jan 24;10:e12818. doi: 10.7717/peerj.12818 (PMC8793725; doi:10.7717/peerj.12818)
Supplement: Supplemental Information 5 [file peerj-10-12818-s005.csv]

Site	Lat	Long	Type	Abundance	Log.Abundance	Diversity	Evenness	Richness	Total.Flowers	Purple.Flowers	Yellow.Flowers	White.Flowers	Temperature	Humidity	Impervious	Perimeter.Area	Diptera.Abundance	Diptera.Richness	Hymenoptera.Abundance	Hymenoptera.Richness	Hemiptera.Abundance	Hemiptera.Richness
Blandford	42.994912	-85.746076	Garden	586	2.767897616	2.720116	0.7424787	39	58	6.5	25	26.5	71.35	56.475	25.40776699	3.546279455	297	6	92	13	134	6
Caledonia	42.805465	-85.526369	Garden	463	2.665580991	2.532243	0.7445151	30	77	24.5	22.5	30	81.555	65.095	27.33695652	1.354304645	174	5	50	11	166	4
Calvin	42.9319	-85.5833	Prairie	327	2.514547753	2.462327	0.7471022	27	188	34.5	121	32.5	72.28	51.095	48.18361153	3.452331243	198	4	53	11	42	3
Cornerstone	42.9813	-85.594317	Prairie	291	2.463892989	2.53753	0.788328	25	64.5	50.5	12.5	1.5	76.15	56.025	46.79125	1.432507204	108	6	104	9	29	1
Creston	42.98573	-85.664231	Garden	314	2.496929648	2.533841	0.7246776	33	47.5	22	3	22.5	73.345	60.335	62.31096197	1.489293601	210	8	46	13	29	5
Fairway	42.885184	-85.809504	Garden	392	2.593286067	2.534906	0.7188449	34	33	3.5	22	7.5	80.11	47.435	36.29561201	2.263714319	238	8	74	12	29	4
Highlands	42.988854	-85.734262	Prairie	372	2.57054294	2.530683	0.7515477	29	132	36	26	70	73.655	55.91	21.88412698	4.815994643	133	6	69	12	119	5
HNC	42.855104	-85.849263	Prairie	195	2.290034611	2.508329	0.7698756	26	77.5	5.5	64	8	78.28	53.82	39.35768262	3.702154437	105	5	49	10	21	4
KenOSha	42.904613	-85.635079	Prairie	419	2.622214023	2.726594	0.7608707	36	25.5	3.5	10	12	78.345	54.3	34.18196457	2.891165094	189	8	63	11	85	4
Marywood	42.963066	-85.618659	Prairie	261	2.416640507	2.416641	0.8153406	31	51	24	10	17	85.04	45.45	31.68306011	3.502759484	118	6	49	12	67	4
NewCity	42.985371	-85.653875	Garden	342	2.534026106	2.534026	0.7829504	33	41	14	5	22	89.785	52.665	49.19503546	1.695522934	161	6	49	10	93	6
NOBL	42.977069	-85.659277	Garden	361	2.557507202	2.557507	0.7054435	23	23	17	3.5	2.5	74.02	55.135	45.55082742	1.096176234	246	5	44	6	48	6
Roselle	42.981918	-85.536403	Prairie	330	2.51851394	2.518514	0.7430435	30	34	13	10.5	10.5	71.23	53.245	24.14772727	4.598792522	52	7	89	12	133	2
Rosewood	42.897919	-85.851443	Garden	126	2.100370545	2.100371	0.8429284	24	46.5	26	12	8.5	89.11	37.27	35.73286876	2.395806655	55	6	33	10	17	4
UrbanRoots	42.938505	-85.658294	Garden	323	2.509202522	2.509203	0.7168846	33	28	9.5	7	11.5	81.62	51.585	59.83905325	1.965349206	189	7	54	12	50	6
Wolf	42.808716	-85.625071	Prairie	366	2.563481085	2.56481	0.7399807	38	30.5	0.5	15.5	14.5	75.705	57.005	29.8880597	5.073177049	131	5	113	13	89	4
