# Supplementary material for: Impervious surface and local abiotic conditions influence arthropod communities within urban greenspaces
Source: PeerJ. 2022 Jan 24;10:e12818. doi: 10.7717/peerj.12818 (PMC8793725; doi:10.7717/peerj.12818)
Supplement: Supplemental Information 6 — The rows in this table represent the 16 research sites. Each column represents a single arthropod order. These data points were used to run the community composition analysis. [file peerj-10-12818-s006.csv]

Ac.MS.1	Aran.MS.1	Aran.MS.2	Aran.MS.3	Aran.MS.4	Blat.MS.1	Clad.MS.1	Col.MS.1	Col.MS.2	col.ms.3	Col.MS.4	Col.MS.5	Col.MS.6	Col.MS.7	col.ms.8	Col.MS.9	Dipt.MS.1	Dipt.MS.10	Dipt.MS.2	Dipt.MS.3	Dipt.MS.4	Dipt.MS.5	Dipt.MS.6	Dipt.MS.8	Dipt.MS.9	Hem.MS.1	Hem.MS.2	Hem.MS.3	Hem.MS.4	Hem.MS.5	Hem.MS.6	Hem.MS.7	Hym.MS.1	Hym.MS.10	Hym.MS.11	Hym.MS.12	Hym.MS.13	Hym.MS.14	Hym.MS.15	Hym.MS.16	Hym.MS.17	Hym.MS.18	Hym.MS.19	Hym.MS.2	Hym.MS.20	Hym.MS.21	Hym.MS.22	Hym.MS.23	Hym.MS.3	Hym.MS.4
0	3	2	3	0	0	0	0	33	1	1	0	0	2	1	1	95	0	53	7	93	47	0	2	0	2	67	5	3	10	47	0	6	33	14	0	1	1	0	1	0	0	2	14	7	0	0	0	0	1
0	11	12	5	0	0	0	0	28	0	2	0	0	0	1	0	69	0	65	18	10	12	0	0	0	0	117	2	0	6	41	0	14	4	11	0	0	1	0	1	0	0	1	11	1	0	0	2	0	0
0	6	0	0	1	2	1	0	15	0	2	0	0	0	0	0	45	0	39	33	81	0	0	0	0	2	37	0	3	0	0	0	1	8	1	1	0	13	3	0	0	0	0	10	9	0	0	2	2	0
0	0	3	0	0	0	0	0	17	0	2	0	0	0	0	1	35	7	7	14	28	17	0	0	0	0	29	0	0	0	0	0	1	78	5	0	0	3	0	0	4	1	0	5	0	0	0	0	6	0
0	1	0	0	0	1	0	0	14	2	6	3	0	0	0	0	92	2	56	2	26	29	2	0	1	3	4	0	5	13	4	0	5	5	7	0	0	1	0	0	0	1	8	9	0	1	1	3	0	0
0	5	3	0	0	0	0	0	31	0	4	1	1	0	0	0	109	0	33	10	72	11	1	1	1	3	16	6	4	0	0	0	7	31	0	0	0	1	3	0	2	0	1	6	0	0	5	5	3	0
0	1	0	0	0	0	0	0	2	1	0	0	0	0	0	0	32	0	58	8	33	1	1	0	0	0	88	3	2	1	25	0	1	19	4	0	0	11	1	0	1	0	0	6	3	0	1	4	1	0
0	0	3	2	0	0	0	1	8	0	1	0	0	0	0	0	33	0	33	6	32	1	0	0	0	0	16	1	1	0	3	0	5	13	1	0	0	1	0	0	1	0	0	2	1	1	0	0	2	0
0	8	2	18	0	0	0	1	23	0	1	2	0	0	1	0	37	0	61	4	82	1	1	1	0	0	54	1	0	5	25	0	22	7	8	1	0	2	0	8	1	0	0	6	0	0	1	0	2	0
1	8	0	0	0	0	0	0	3	2	2	0	0	2	0	0	47	0	30	13	20	3	0	5	0	0	42	0	2	5	18	0	9	6	7	1	2	3	0	1	0	1	3	5	0	0	0	0	3	0
0	2	1	5	0	0	0	0	14	3	3	5	0	0	0	0	68	0	19	12	47	14	1	0	0	1	41	2	4	8	37	0	6	13	5	1	0	0	0	0	0	1	2	7	0	11	0	2	0	0
0	3	0	5	0	0	0	0	7	0	1	0	0	0	0	0	122	0	44	8	66	6	0	0	0	0	33	0	1	9	4	1	11	10	6	0	0	0	0	0	0	0	0	14	0	0	0	0	0	0
0	0	0	4	0	0	0	0	35	0	4	0	0	2	0	0	10	0	12	1	26	1	1	1	0	0	35	0	0	0	98	0	22	19	2	0	0	3	1	17	0	1	1	0	8	0	0	1	5	0
0	0	0	0	0	0	0	0	17	1	0	0	0	0	0	0	21	0	7	2	20	2	3	0	0	4	11	1	1	0	0	0	3	6	0	0	0	3	2	0	0	0	0	1	0	0	2	0	4	0
0	1	0	2	0	0	0	0	12	0	0	1	0	0	1	0	88	0	8	2	76	10	1	4	0	2	16	1	2	5	24	0	5	9	15	1	0	0	0	0	0	3	1	7	0	1	4	4	0	0
3	3	4	1	0	0	0	0	1	0	2	1	0	1	0	0	27	0	36	1	59	8	0	0	0	0	67	1	0	4	17	0	11	23	1	0	0	3	0	4	0	0	0	7	2	0	4	2	2	0
[truncated: 15 more columns]
